# Supplementary material for: Bright light treatment counteracts stress-induced sleep alterations in mice, via a visual circuit related to the rostromedial tegmental nucleus
Source: PLoS Biol. 2023 Sep 7;21(9):e3002282. doi: 10.1371/journal.pbio.3002282 (PMC10484455; doi:10.1371/journal.pbio.3002282)
Supplement: S1 Data — (XLSX) [file pbio.3002282.s011.xlsx]

## Sheet: Figure 1
Fig 1B
		SPT		FST		TST		OFT
		Non-CS	CS	Non-CS	CS	Non-CS	CS	Non-CS	CS
		93.9271	68.6747	75	154	50	133	47.3952	55.1868
		95.83	67.0283	103	178	80	88	39.794	43.8914
		96.58	74.8587	41	166	83	130	59.4947	55.7374
		96.1646	72.2105	91	181	90	139	46.0614	53.922
		90.7863	69.4417	75	180	70	160	44.2966	61.9002
		94.7331	69.781	22	170	26	82.95	57.5109	59.8069
		90.7205	74.3907	129	181	58	123	53.4758	58.841
	Mean	94.11	70.91	76.57	172.9	65.29	122.3	49.72	55.61
	SEM	0.9289	1.122	13.72	3.845	8.442	10.46	2.748	2.225
Fig 1C
		activity onset
		Non-CS												CS										number of activity bouts
	day1	19	19.167	19.017	18.4	19.183	19.033	19	19.0167	19.0333	19.0167	18.8833		19.0333	19.0833	18.8833	19.0667	19.2833	19.2667	19.2	19.0333	18.2833		Light phase														Dark phase
	day2	19.017	19.117	18.917	18.433	19	19.067	19.15	19.1167	19.0167	19	18.5333		19.05	19.2333	19.2	19.2167	19.0833	18.55	19.1167	19.0833	18.5833		Non-CS	2.75	2	3	5	2	2.5	3	4.25	2	3.5	1	0.75			Non-CS	2.75	2.25	4.5	2.75	3.5	3	3	2	2.5	1.75
	day3	19.183	19.05	19.033	18.567	18.65	18.017	18.75	19.05	19.1	18.7833	18.7333		19.0667	19.4667	19.0833	18.4333	19.3	19	19.15	19.0167	18.3667		CS	1.75	2.5	0.75	1	2	0.75	1.75	1.25							CS	4.25	3.75	4	6.25	4.25	4	3	3.25
	day4	18.017	19.083	19.033	19.1	19.117	18.033	18.733	19	18.3	19.0333	18.4167		18.7333	19.1333	19.0667	18.3167	19.2	18.7333	19.0667	19.2	18.9333
	day5	18.917	19.033	19.1	19.033	19.017	19.017	18.95	19.1333	18.55	19.0167	18.3167		19.0833	20.45	19.0333	19.3167	18.6833	19	18.6167	18.7833	18.3667
	day6	19	19.383	18.317	19.033	19.017	19.05	18.267	19.0333	18.2333	18.9833	18.8167		19.1	19.8167	19.1	19.3167	19	19.2167	18.25	19.1833	18.8833								Mean	2.646	1.469													2.854	4.094
	day7	19.133	19.017	18.833	19.233	18.917	19.083	18.383	18.8833	19	18.35	19.0333		19.1167	19.2833	19	19.4667	18.4333	19.15	18.45	19.05	19.1								SEM	0.3555	0.2238													0.2097	0.347
	day8	19.033	19.033	18.35	19.233	19.033	19.067	19.067	18.85	18.5333	18.9	18.7		19.1667	18.8405	19.1	19.0167	18.3667	18.0667	19.1	19.1167	19.1167
	Interaction 0.8665
	Row Factor 0.7992
	Column Factor 0.0689
Fig 1E
		NREM(24h)		NREM(light and dark)				REM(24h)		REM(light and darkt)				WAKE(24h)		WAKE(light and dark)
		Non-CS	CS	Non-CS(Light)	CS(Light)	Non-CS(Dark)	CS(Dark)	Non-CS	CS	Non-CS(Light)	CS(Light)	Non-CS(Dark)	CS(Dark)	Non-CS	CS	Non-CS(Light)	CS(Light)	Non-CS(Dark)	CS(Dark)
		564.166	830.68	410.683	481.86	153.483	348.82	83.5307	27.9287	66.93	37.3947	16.6007	10.534	792.344	539	242.404	219.56	549.94	359.44
		529.873	798.34	368.47	411.47	161.403	386.87	66.731	60.531	51.729	33.13	25.533	37.401	832.867	529.737	299.797	284.537	533.07	295.2
		512.664	745.27	328.207	404.27	184.457	341	82.058	103.593	53.461	50.5347	28.597	53.058	845.26	589.546	338.33	264.41	506.93	325.136
		592.15	750.314	386.673	431.66	205.477	318.654	80.067	86.192	53.2	58.327	26.867	27.865	767.99	639.63	280.33	229.177	487.66	373.453
		588.544	783.523	369.53	456.12	219.014	327.403	40.928	84.796	50.997	53.596	23.601	31.2	776.88	570.38	299.48	209.583	477.4	360.797
		527.427	798.07	371.15	478.53	156.277	319.54	81.26	86.4697	60.527	43.801	23.733	42.6687	828.334	552.257	288.334	196.067	540	356.19
			791.553		486.41		305.143		75.802		49.135		36.667		542.653		194.466		378.187
	Mean	552.5	785.4	372.5	450	180	335.3	72.43	75.04	56.14	46.56	24.16	34.2	807.3	566.2	291.4	228.3	515.8	349.8
	SEM	13.83	11.19	11.03	13.01	11.26	10.2	6.775	9.253	2.565	3.389	1.698	5.007	13.21	14.45	12.74	12.98	12.1	11.14
Fig 1F
		Transitions in the light						Transitions in the dark						Transitions in 24h
		WAKE-NREM		NREM-WAKE		NREM-REM		WAKE-NREM		NREM-WAKE		NREM-REM		WAKE-NREM		NREM-WAKE		NREM-REM
		80	118	110	22	6	22	33	154	128	19	66	12	113	272	238	41	72	34
		54	188	156	26	28	34	31	66	38	4	27	25	85	254	194	30	55	59
		32	146	8	38	24	22	75	69	36	79	40	52	107	215	44	117	64	74
		70	80	46	74	32	44	112	163	42	46	62	55	182	243	88	120	94	99
		94	100	30	40	50	40	16	84	23	54	7	39	110	184	53	94	57	79
		96	142	18	72	68	28	47	150	35	123	22	70	143	292	53	195	90	98
			136		110		58		118		67		19		254		177		77
	Mean	71	130	61.33	54.57	34.67	35.43	52.33	114.9	50.33	56	37.33	38.86	123.3	244.9	111.7	110.6	72	74.29
	SEM	10.08	13.22	23.99	12.07	8.819	4.932	14.44	15.84	15.75	14.89	9.486	8.034	13.96	13.56	34.04	23.54	6.797	8.535
[truncated: 2 more columns]

## Sheet: Figure 2
Fig 2B
		ACSF	CNO	wash out
		16	0	18
		31	0	27
		22	10	16
		15	6	16
		25	5	21
	Mean	21.8	4.2	19.6
	SEM	2.956	1.908	2.064
Fig 2E								Transitions in 24h																															Transitions in 24h
		NREM(24h)		NREM(light and dark)				WAKE-NREM		NREM-WAKE		NREM-REM
		CS+EGFP-CNO	CS+hM4Di-CNO	CS+EGFP-CNO(Light)	CS+hM4Di-CNO(Light)	CS+EGFP-CNO(Dark)	CS+hM4Di-CNO(Dark)	CS+EGFP-CNO	CS+hM4Di-CNO	CS+EGFP-CNO	CS+hM4Di-CNO	CS+EGFP-CNO	CS+hM4Di-CNO
		821.77	609.183	410.99	401.193	410.78	207.99	368	118	89	62	79	56
		749.797	477.19	393.657	393.473	356.14	210.271	386	133	59	89	77	74
		794.39	621	406	412.34	388.39	192.663	191	97	38	103	88	59
		874.77	518.14	484.95	387.653	389.82	236.467	249	115	83	50	66	65
		747.46	550.006	484.87	398.877	262.59	213.944	164	97	25	93	71	72
		767.277	519.74	441.73	388.61	325.547	229.256	156	113	100	45	56	68
	Mean	792.6	549.2	437	397	355.5	215.1	252.3	112.2	65.67	73.67	72.83	65.67
	SEM	20.1	22.93	16.46	3.771	22.25	6.418	41.67	5.588	12.23	9.979	4.542	2.906
Fig 2G
		ACSF	CNO
		0.29	0.63
		0.93	2.82
		0.85	1.58
		0.36	0.55
		0	1.15
	Mean	0.486	1.346
	SEM	0.1761	0.413
Fig 2J								Transitions in 24h
		NREM(24h)		NREM(light and dark)				WAKE-NREM		NREM-WAKE		NREM-REM
		CS+EGFP-CNO	CS+hM3Dq-CNO	CS+EGFP-CNO(Light)	CS+hM3Dq-CNO(Light)	CS+EGFP-CNO(Dark)	CS+hM3Dq-CNO(Dark)	WAKE-NREM		NREM-WAKE		NREM-REM
		540.58	814.48	383	455.6	157.58	367	126	349	130	68	89	81
		545.733	858.443	386.4	433.54	159.333	380.94	130	239	83	91	92	67
		556.467	991.21	412.39	476.41	144.077	514.8	101	264	98	95	55	70
		342.867	818.87	196.47	388.21	146.397	430.66	184	276	115	115	41	50
		499.7	923.14	313.217	495.8	186.483	427.34	112	189	121	76	68	74
		573.933	988.2	393.79	522.99	180.143	465.21	161	252	75	108	75	44
			910.07		455.14		454.93		168		99		49
	Mean	509.9	900.6	347.5	461.1	162.3	434.4	135.7	248.1	103.7	93.14	70	62.14
	SEM	34.88	27.76	33.22	16.48	7.116	19.09	12.73	22.48	8.95	6.3	8.042	5.414

## Sheet: Figure 3
Fig 3C						Transitions in 24h																														Transitions in 24h
		NREM(light and dark)				WAKE-NREM		NREM-WAKE		NREM-REM
		EGFP-CNO(Light)	hM3Dq-CNO(Light)	EGFP-CNO(Dark)	hM3Dq-CNO(Dark)	EGFP-CNO	hM3Dq-CNO	EGFP-CNO	hM3Dq-CNO	EGFP-CNO	hM3Dq-CNO
		207.994	389.74	259.2	239.98	123	226	73	78	89	98
		430.4	461.6	257.08	248.68	236	303	94	101	123	56
		259.34	457.1	248.68	244.54	152	258	110	62	42	75
		279.22	442.526	374.8	245.34	138	273	123	108	95	89
		403.08	355.06	268.826	315.86	250	238	105	114	69	135
		285.2	414.66	209.48	256.28	185	196	46	121	65	75
	Mean	310.9	420.1	269.7	258.4	180.7	249	91.83	97.33	80.5	88
	SEM	35.44	17.1	22.65	11.69	21.49	15.31	11.45	9.287	11.47	11.06
Fig 3E						Transitions in 24h
		NREM(light and dark)				WAKE-NREM		NREM-WAKE		NREM-REM
		EGFP-CNO(Light)	hM3Dq-CNO(Light)	EGFP-CNO(Dark)	hM3Dq-CNO(Dark)	EGFP-CNO	hM3Dq-CNO	EGFP-CNO	hM3Dq-CNO	EGFP-CNO	hM3Dq-CNO
		320.2	364.6	182.03	145.85	115	135	73	78	89	58
		321.407	345.45	167.131	132.6	184	226	94	101	123	56
		365.85	325.793	162.344	117.137	152	193	110	62	42	75
		265.127	431.67	279	290.067	138	265	108	123	112	89
		302.87	431.26	170.94	234.743	94	211	105	46	49	103
		321.6	389.46	232.55	310.867	150	216	114	121	65	75
	Mean	316.2	381.4	199	205.2	138.8	207.7	100.7	88.5	80	76
	SEM	13.32	18.02	19.11	34.54	12.8	17.51	6.184	12.94	13.64	7.358
Fig 3G						Transitions in 24h
		NREM(light and dark)				WAKE-NREM		NREM-WAKE		NREM-REM
		EGFP-CNO(Light)	hM3Dq-CNO(Light)	EGFP-CNO(Dark)	hM3Dq-CNO(Dark)	EGFP-CNO	hM3Dq-CNO	EGFP-CNO	hM3Dq-CNO	EGFP-CNO	hM3Dq-CNO
		362.93	493.21	177.67	452.89	150	284	73	117	124	65
		403.01	458	153.931	396.26	165	225	125	220	126	56
		415.32	418.94	133.334	284.6	152	294	114	94	26	71
		316.06	472.467	409.13	436.53	138	225	304	110	49	70
		361.66	430.003	182.343	326.94	144	317	68	189	33	85
		337.6	470.793	160.927	357.16	95	330	238	296	57	79
			481.063		355.79		289		161		42
	Mean	366.1	460.6	202.9	372.9	140.7	280.6	153.7	169.6	69.17	66.86
	SEM	15.42	10.24	41.87	22.6	9.851	15.59	39.14	27.17	18.22	5.44

## Sheet: Figure 4
Fig 4C
		EPSC	NonR
		32	22
Fig 4D
		ACSF	TTX	TTX/4-ap
		220.1	8.3	183
		91.2	2.5	56
		176.4	0	141.2
		250.2	4	190.7
		100.9	0	78.6
	Mean	167.8	2.96	129.9
	SEM	31.58	1.538	27.14
Fig 4E
		ACSF	NBQX
		183	2.2
		57.1	10.5
		257.4	0.7
		190.7	7.5
		81.5	4.3
	Mean	153.9	5.04
	SEM	37.1	1.779
Fig 4F
		Footshock		Airpuff
		Basline	Stimuli	Basline	Stimuli
		0.0172	0.6819	3.16	32.89
		0.0362	0.8588	3.33	49.8
		0.0158	0.7453	1.5	19.33
		0.0143	0.7213	2.83	43.35
		0.0278	0.6458	2.74	44.2
		0.0294	0.6118	2.88	55.31
	Mean	0.02345	0.7108	2.74	40.81
	SEM	0.003643	0.03562	0.2639	5.27
Fig 4G		Footshock		Airpuff
		Baseline	Stimuli	Baseline	Stimuli
		1.67	59.01	1.24	33.32
		3.3	53.46	2.15	32.67
		3.35	58.3	2.31	24.3
		1.52	53.02	2.92	44.93
		1.16	50.39	2.14	36.41
		1.78	51.86	2.68	23.97
		2.16	37.59	2.65	31.13
		2.66	49.31	1.73	22.6
	Mean	2.2	51.62	2.228	31.17
	SEM	0.2911	2.346	0.1939	2.66

## Sheet: Figure 5
Fig 5C		NREM			REM			WAKE
		Pre	During	Post	Pre	During	Post	Pre	During	Post
		13.3333	66.6667	100	1.66667	1.33333	0	85	32	0
		6.66667	84.4433	100	4.66667	1.11	0	88.6667	14.4467	0
		15.5567	62.2233	100	2.22333	2.89	0	82.22	34.8867	0
		51.11	62.2233	77.7767	3.77667	1.11	2.77667	45.1133	36.6667	19.4467
		0	20	42.2233	0	3.33333	3.77667	100	76.6667	54
		26.6667	28.89	48.8867	3.33333	2.22333	3.22	70	68.8867	47.8933
		4.44333	0	71.11	0	0	0	95.5567	100	28.89
	Mean	16.83	46.35	77.14	2.238	1.714	1.396	80.94	51.94	21.46
	SEM	6.593	11.46	9.286	0.6868	0.4385	0.6672	7	11.48	8.727
Fig 5F
		ACSF	CNO
		0	0.71
		0.18	1.76
		0.4	0.84
		0.21	0.71
		0.56	1.05
		0	0.58
	Mean	0.225	0.9417
	SEM	0.09062	0.1761
Fig 5H								Transitions in 24h
		NREM(24h)		NREM(light and dark)				WAKE-NREM		NREM-WAKE		NREM-REM
		EGFP-CNO	hM3Dq-CNO	EGFP-CNO(Light)	hM3Dq-CNO(Light)	EGFP-CNO(Dark)	hM3Dq-CNO(Dark)	EGFP-CNO	hM3Dq-CNO	EGFP-CNO	hM3Dq-CNO	EGFP-CNO	hM3Dq-CNO
		541.477	719.387	412.74	412.197	128.737	307.19	102	253	74	160	87	68
		519.583	649.04	289.32	393.2	230.263	255.84	110	240	106	153	66	62
		579.144	719.387	353.34	388.537	225.804	297.073	146	223	82	161	41	109
		563.397	682.48	310.05	378.88	253.347	303.6	89	259	115	107	59	53
		562.944	815.46	376.61	446.13	186.334	369.33	191	295	149	99	64	26
		579.34	707.02	399.47	396.28	179.87	310.74	120	228	110	55	57	44
			759.08		494.62		264.46		245		194		74
	Mean	557.6	721.7	356.9	415.7	200.7	301.2	126.3	249	106	132.7	62.33	62.29
	SEM	9.494	20.26	20.08	15.54	18.34	13.97	15.12	9.058	10.87	17.96	6.108	9.867

## Sheet: Figure 6
Fig 6C
		ACSF	CNO	wash out
		19	2	21
		33	1	20
		16	0	13
		23	8	13
		26	13	15
	Mean	23.40	4.8	16.4
	SEM	2.943	2.478	1.72
Fig 6E								Transitions in 24h
		NREM(24h)		NREM(light and dark)				WAKE-NREM		NREM-WAKE		NREM-REM
		CS+EGFP-CNO	CS+hM4Di-CNO	CS+EGFP-CNO(Light)	CS+hM4Di-CNO(Light)	CS+EGFP-CNO(Dark)	hM4Di-CNO(Dark)	CS+EGFP-CNO	CS+hM4Di-CNO	CS+EGFP-CNO	CS+hM4Di-CNO	CS+EGFP-CNO	CS+hM4Di-CNO
		837.857	679.147	433.54	406.14	404.317	301.79	254	166	106	118	53	55
		811.3	644.327	440.207	408.48	350.937	270.667	258	187	118	116	58	30
		999.74	654.811	417.52	447.06	393.8	197.267	232	139	106	157	51	33
		707.927	590.19	545.2	370.53	484.54	219.66	239	201	183	99	50	40
		707.927	626.61	392.277	382.677	315.65	243.933	228	104	170	151	64	50
		831.74	528.859	444.14	346.66	387.6	182.199	206	71	166	119	62	66
			575.02		350.74		224.28		137		103		53
	Mean	816.1	614.1	445.5	387.5	389.5	234.3	236.2	143.6	141.5	123.3	56.33	46.71
	SEM	43.92	19.71	21.39	13.51	23.25	15.71	7.739	17.31	14.38	8.459	2.404	4.888
Fig 6G		ACSF	CNO	wash out
		15	2	17
		16	5	17
		25	12	20
		21	8	19
		22	3	23
	Mean	19.80	6	19.2
	SEM	1.881	1.817	1.114
								Transitions in 24h
Fig 6I		NREM(24h)		NREM(light and dark)				WAKE-NREM		NREM-WAKE		NREM-REM
		CS+EGFP-CNO	CS+hM4Di-CNO	CS+EGFP-CNO(Light)	CS+hM4Di-CNO(Light)	CS+EGFP-CNO(Dark)	hM4Di-CNO(Dark)	CS+EGFP-CNO	CS+hM4Di-CNO	CS+EGFP-CNO	CS+hM4Di-CNO	CS+EGFP-CNO	CS+hM4Di-CNO
		906.8	775.25	490.74	356.86	420.67	418.39	245	119	177	191	69	28
		999.41	751.07	486.14	406.87	445	344.2	269	183	178	135	92	48
		712.94	669.36	566.41	360.89	316.27	308.47	254	137	137	229	36	37
		759.66	595.66	437.47	311.06	353.06	284.6	205	174	106	159	36	63
		859.19	723.737	471.92	468.92	387.27	232.997	359	156	269	108	50	54
		893.4	698.237	477.66	397.88	415.74	229.317	368	164	215	139	59	58
		776.4	607.807	415.467	396.67	361.047	209.927	218	192	109	183	113	68
	Mean	844.0	688.7	478.0	385.6	385.6	289.7	274.0	160.7	170.1	163.4	65.00	50.86
	SEM	37.68	25.95	18.02	18.68	17.00 28.09	28.09	24.51	9.744	22.28	15.38	10.90	5.4

## Sheet: Figure 7
Fig 7C
		RV	1256
		GABA	1164
Fig 7F
		NREM(24h)		NREM(light and dark)				REM(24h)		NREM(light and dark)				WAKE(24h)		WAKE(light and dark)
		Non-CS	CS	Non-CS(Light)	CS(Light)	Non-CS(Dark)	CS(Dark)	Non-CS	CS	Non-CS(Light)	CS(Light)	Non-CS(Dark)	CS(Dark)	Non-CS	CS	Non-CS(Light)	CS(Light)	Non-CS(Dark)	CS(Dark)
		783.277	760.79	467.87	402.13	426.663	358.66	75.001	59.269	42.934	37.869	32.067	21.4	581.707	619.883	209.187	279.95	372.52	339.933
		787.683	671.38	473.94	382.66	315.407	288.72	12.997	93.459	11.997	62.264	1	31.195	639.31	675.117	234.05	275.057	405.26	400.06
		945.61	587.926	518.27	343.653	427.34	244.273	59.925	75.327	35.462	43.593	24.463	31.734	430.466	769.937	166.266	325.947	264.2	443.99
		778.137	623.276	410.337	414.21	367.8	209.066	74.531	94.9957	41.263	70.663	33.268	24.3327	585.333	721.747	268.413	235.127	316.92	486.62
		706.13	640.267	422.73	306.737	283.4	159.924	75.791	66.324	51.065	31.397	24.726	34.927	658.073	733.4	246.193	306.737	411.88	426.663
		865.02	564.054	437.15	404.13	427.87	296.387	75.594	85.931	38.798	70.001	36.796	15.93	499.4	790.003	244.06	245.87	255.34	544.133
			687.267		390.88		313.743		76.535		47.6		28.935		676.004		281.327		394.677
	Mean	811.0	647.9	455.0	377.8	374.7	267.3	62.31	78.83	36.92	51.91	25.39	26.92	565.7	712.3	228.0	278.6	337.7	433.7
	SEM	33.88	24.95	16.21 14.66	14.66	25.95	25.48	10.18	5.076	5.422	5.96	5.269	2.524	35.25	22.43	14.63	11.97	28.22	25.17
Fig 7G
		Transitions in the light						Transitions in the dark						Transitions in 24h
		WAKE-NREM		NREM-WAKE		NREM-REM		WAKE-NREM		NREM-WAKE		NREM-REM		WAKE-NREM		NREM-WAKE		NREM-REM
		172	140	144	122	28	38	139	69	55	22	42	27	311	209	199	144	70	65
		192	72	86	32	28	74	97	123	134	115	21	15	289	195	220	147	49	89
		126	66	46	102	34	30	140	73	72	18	14	12	266	139	118	120	48	42
		142	70	112	58	42	40	151	86	14	135	20	18	293	156	126	193	62	58
		146	100	100	38	28	42	109	68	92	68	36	9	255	168	192	106	64	51
		108	76	74	54	36	50	156	57	102	7	53	24	264	133	176	61	89	74
			80		156		26		104		85		61		184		241		87
	Mean	147.7	86.29	93.67	80.29	32.67	42.86	132.0	82.86	78.17	64.29	31.00	23.71	279.7	169.1	171.8	144.6	63.67	66.57
	SEM	12.43	9.88	13.70	17.76	2.348	5.982	9.668	8.792	16.90	19.04	6.164	6.661	8.732	10.76	16.81	22.21	6.179	6.722
Fig 7H
		Current injection	CS+LT												CS												Non-CS
		0	0	0	0	0	0	0	0	0	0	0	0		0	0	0	0	0	0	0	0	0	0	0		0	0	0	0	0	0	0	0	0
		10	11	0	1	0	0	0	5	4	7	7	5		0	10	0	7	7	12	1	0	12	8	6		8	6	0	5	3	10	0	1	11
		20	13	6	3	2	0	0	9	8	8	8	10		0	10	8	12	10	16	6	7	10	13	11		11	7	2	6	4	8	3	3	12
		30	14	8	4	2	4	0	15	10	10	11	14		1	13	9	17	14	17	16	9	12	20	16		18	7	3	6	4	11	6	5	8
		40	15	8	5	5	7	0	19	10	10	11	19		2	16	10	21	17	19	18	9	17	24	20		19	8	5	6	3	15	6	8	13
		50	21	8	4	4	8	0	23	9	12	12	24		7	19	10	24	22	17	23	11	17	28	24		19	8	8	10	4	16	8	10	12
		60	14	9	7	8	10	4	30	10	14	13	26		14	20	9	28	26	19	27	11	19	32	29		9	9	10	11	5	17	8	12	14
		70	13	10	9	12	12	5	34	3	17	13	29		18	24	11	31	31	23	29	14	20	34	31		8	10	12	13	5	16	9	13	14
		80	17	11	6	18	14	6	40	12	20	13	31		20	26	11	32	33	26	31	17	22	36	36		8	9	14	23	6	18	9	14	18
	Mean		9.323												14.9												8.148
	SEM		1.806												2.913												1.335
Fig 7I			CS+LT								CS								Non-CS
		0	0	0	0	0	0	0	0		0	0	0	0	0	0	0		1	0	0	0	0	0	0	2
		20	0	0	5	4	0	0	1		18	9	11	6	3	14	9		12	2	18	0	10	0	0	7
		40	0	1	17	11	2	0	5		36	15	21	9	24	22	25		19	3	26	1	35	4	0	14
		60	0	28	30	14	5	4	23		50	20	29	12	31	27	39		26	6	31	3	45	5	0	21
		80	0	41	32	17	9	9	36		64	28	38	14	52	36	54		33	7	38	4	53	6	1	27
		100	12	38	34	20	13	11	33		68	35	43	17	52	42	69		40	7	42	5	45	9	2	34
		120	39	42	36	23	17	17	37		76	43	46	22	52	47	82		49	9	45	6	53	11	3	43
		140	50	45	37	26	20	16	42		81	50	49	26	57	54	91		54	18	48	6	58	10	5	51
		160	52	53	41	29	22	20	50		85	58	47	29	62	57	99		64	14	47	7	63	13	6	61
		180	53	55	41	32	27	26	53		88	65	54	32	69	62	95		70	10	42	9	68	14	7	67
		200	55	58	40	35	29	30	56		90	73	57	36	72	66	101		74	13	37	11	69	15	7	71
		220	48	62	46	39	33	30	58		93	80	60	38	74	71	108		78	14	37	12	72	16	8	75
		240	44	64	48	42	33	33	60		93	85	63	39	80	78	107		80	16	40	17	80	19	8	71
		260	41	64	50	45	38	38	60		95	90	65	42	82	82	106		81	17	43	24	86	19	9	72
		280	40	65	49	48	38	40	61		95	96	68	44	91	86	110		85	21	44	26	88	19	10	76
		300	40	67	53	51	34	43	61		94	77	71	90	94	91	110		85	20	47	29	42	21	14	76
	Mean		30.58								54.29
	SEM		4.395								6.859								28.66
																			3.49

## Sheet: Figure 8
Fig 8D
								Transitions in 24h
		NREM(24h)		NREM(light and dark)				WAKE-NREM		NREM-WAKE		NREM-REM
		CS+LT+EGFP-CNO	CS+LT+hM3Dq-CNO	CS+LT+EGFP-CNO(Light)	CS+LT+hM3Dq-CNO(Light)	CS+LT+EGFP-CNO(Dark)	CS+LT+hM3Dq-CNO(Dark)	CS+LT+EGFP-CNO	CS+LT+hM3Dq-CNO	CS+LT+EGFP-CNO	CS+LT+hM3Dq-CNO	CS+LT+EGFP-CNO	CS+LT+hM3Dq-CNO
		517.129	915.95	380.536	509.88	136.593	403.07	116	146	131	114	104	32
		587.663	806.8	372.66	468.4	215.003	338.4	163	208	140	110	24	25
		555.713	827.734	342.72	451.203	212.993	376.54	116	265	100	125	51	40
		571.19	909.67	440.6	516.41	130.59	393.26	142	182	183	127	92	55
		573.407	836.9	423.41	481.063	149.997	355.79	122	297	170	157	55	87
		571.477	896.4	366.41	513.137	205.067	383.27	148	310	218	182	46	67
			868.603		464.663		403.94		280		221		79
	Mean	562.8	866	387.7	486.4	175	379.2	134.5	241.1	157	148	62	55
	SEM	10.02	16.29	15.09	10.04	16.35	9.279	7.940	23.7	17.11	15.53	12.29	8.995
								Transitions in 24h
Fig 8G		NREM(24h)		NREM(light and dark)				WAKE-NREM		NREM-WAKE		NREM-REM
		CS+LT+EGFP-CNO	CS+LT+hM3Dq-CNO	CS+LT+EGFP-CNO(Light)	CS+LT+hM3Dq-CNO(Light)	CS+LT+EGFP-CNO(Dark)	CS+LT+hM3Dq-CNO(Dark)	CS+LT+EGFP-CNO	CS+LT+hM3Dq-CNO	CS+LT+EGFP-CNO	CS+LT+hM3Dq-CNO	CS+LT+EGFP-CNO	CS+LT+hM3Dq-CNO
		753.144	885.95	434.34	453.13	318.804	432.82	156	288	78	240	78	47
		606.007	752.407	410.15	443.207	195.857	309.2	149	300	91	212	57	70
		687.267	826.21	390.88	464.55	296.387	361.66	105	229	251	87	55	75
		616.657	754.347	327.207	424.61	289.45	329.737	172	236	169	195	57	91
		574.263	804.786	345.53	473.65	228.733	331.136	185	234	244	183	88	51
		638.06	795.276	328.12	436.196	309.94	359.08	133	258	204	196	46	62
Mean		645.9	803.2	372.7	449.2	273.2	353.9	150	257.5	172.8	185.5	63.5	66
SEM		26.36	20.34	18.55	7.435	20.16	17.72	11.63	12.33	30.47	21.28	6.515	6.643
Fig 8J
								Transitions in 24h
		NREM(24h)		NREM(light and dark)				WAKE-NREM		NREM-WAKE		NREM-REM
		CS+LT+EGFP-CNO	CS+LT+hM4Di-CNO	CS+LT+EGFP-CNO(Light)	CS+LT+hM3Dq-CNO(Light)	CS+LT+EGFP-CNO(Dark)	CS+LT+hM3Dq-CNO(Dark)	CS+LT+EGFP-CNO	CS+LT+hM4Di-CNO	CS+LT+EGFP-CNO	CS+LT+hM4Di-CNO	CS+LT+EGFP-CNO	CS+LT+hM4Di-CNO
		714.33	781.067	390.86	417.27	296.2	380.683	235	219	162	147	74	53
		765.66	732.87	415.13	437.48	323.47	315.6	139	252	81	141	57	73
		618.796	812.06	384.93	483.79	233.866	267.47	136	276	69	153	67	83
		614.52	771.01	372.067	442.273	242.453	328.27	108	228	46	190	65	62
		596.916	715.75	423.86	442.06	173.056	273.477	153	250	197	137	41	77
		567.806	795.54	382.213	443.4	185.593	286.95	207	219	142	100	52	29
			748.8		452.6		352.14		235		83		62
	Mean	646.3	765.3	394.8	445.6	242.4	314.9	163	239.9	116.2	135.9	59.33	62.71
	SEM	31.22	13.06	8.258	7.566	24.2	15.92	19.62	7.854	24.28	13.32	4.835	6.82

## Sheet: Figure S1
Fig S1 C
		NREM(24h)		NREM(light and dark)				REM(24h)		REM(light and dark)				WAKE(24h)		WAKE(light and dark)
		EGFP-CNO	EGFP-hM4Di-CNO	EGFP-CNO(Light)	EGFP-hM4Di-CNO(Light)	EGFP-CNO(Dark)	EGFP-hM4Di-CNO(Dark)	EGFP-CNO	EGFP-hM4Di-CNO	EGFP-CNO(Light)	EGFP-hM4Di-CNO(Light)	EGFP-CNO(Dark)	EGFP-hM4Di-CNO(Dark)	EGFP-CNO	EGFP-hM4Di-CNO	EGFP-CNO(Light)	EGFP-hM4Di-CNO(Light)	EGFP-CNO(Dark)	EGFP-hM4Di-CNO(Dark)
		582.87	541.26	417.94	387.33	164.93	153.93	72.667	72.7994	55.534	57.1997	17.133	15.5997	784.474	829.923	246.534	279.463	537.94	550.46
		570.342	604.114	409.543	441.113	160.799	163.001	87.6006	67.8014	74	61.934	13.6006	5.8674	782.057	768.054	236.457	216.934	545.6	551.12
		597.333	498.01	445.87	357.33	151.463	140.68	77.2673	85.399	67.2	63.133	10.0673	22.266	765.41	856.606	206.94	299.543	558.47	557.063
		539.386	436.3	410.453	385.04	128.933	51.26	75.198	55.534	66.3987	50.8	8.7993	4.734	825.403	948.12	243.143	284.12	582.26	664
		609.277	550.74	415.42	382.877	193.857	167.863	69.201	82.3301	60.201	69.864	9	12.4661	761.523	806.951	244.393	267.281	517.13	539.67
		586.597	601.467	426.06	425.93	160.537	175.537	74.6663	86.2671	68.333	70.268	6.3333	15.9991	778.733	752.286	225.603	223.806	553.13	528.48
	Mean	581	538.6	420.9	396.6	160.1	142	76.1	75.02	65.28	62.2	10.82	12.82	782.9	827	233.8	261.9	549.1	565.1
	SEM	9.91	26.15	5.559	12.64	8.582	18.81	2.555	4.914	2.653	3.504	1.588	2.714	9.291	28.88	6.211	13.81	8.874	20.2
Fig S1 D		Transitions in the light						Transitions in the dark						Transitions in 24h
		WAKE-NREM		NREM-WAKE		NREM-REM		WAKE-NREM		NREM-WAKE		NREM-REM		WAKE-NREM		NREM-WAKE		NREM-REM
		57	79	21	32	36	46	41	30	25	22	16	9	98	109	46	54	52	55
		97	86	41	34	55	51	41	42	28	36	14	7	138	128	69	70	69	58
		88	75	38	29	49	46	32	31	25	13	8	18	120	106	63	42	57	64
		86	51	37	19	49	32	44	8	33	5	11	5	130	59	70	22	40	37
		72	105	36	48	35	56	47	62	43	49	5	14	119	167	79	97	40	70
		82	91	34	42	49	50	42	56	37	43	5	13	124	147	71	85	54	63
	Mean	80.33	81.17	34.5	34	45.5	46.83	41.17	38.17	31.83	28	9.833	11	121.5	119.3	66.33	61.67	52	57.83
	SEM	5.731	7.396	2.861	4.139	3.304	3.331	2.056	8.018	2.949	7.118	1.887	1.983	5.512	15.32	4.573	11.37	4.494	4.672
Fig S1 E
		REM(24h)		REM(light and dark)				WAKE(24h)		WAKE(light and dark)
		CS+EGFP-CNO	CS+hM4Di-CNO	Non-CS(Light)	CS(Light)	Non-CS(Dark)	CS(Dark)	Non-CS	CS	Non-CS(Light)	CS(Light)	Non-CS(Dark)	CS(Dark)
		101.591	112.074	55.131	51.664	21.066	27.934	516.587	751.207	253.857	267.14	262.73	484.067
		104.666	85.06	56.065	57.527	46.46	27.533	585.537	750.98	270.27	269.01	315.267	481.97
		101.994	82.802	62.738	58.135	48.601	24.667	533.537	752.207	251.26	249.537	282.277	502.67
		96.7857	87.866	54.927	53.334	47.067	34.532	463.2	728.01	180.133	279.003	283.067	449.007
		91.328	99.7997	61.392	68.333	35.3937	31.4667	595.723	727.393	173.723	252.803	422	474.59
		79.598	82.062	57.263	60.996	34.065	49.336	578.197	740.08	217.797	270.41	360.4	469.67
	Mean	95.99	91.61	57.92	58.33	38.78	32.58	545.5	741.6	224.5	264.7	321	477
	SEM	3.802	4.87	1.365	2.431	4.365	3.631	20.77	4.767	16.6	4.594	24.58	7.25
Fig S1 F
		Transitions in the light						Transitions in the dark
		WAKE-NREM		NREM-WAKE		NREM-REM		WAKE-NREM		NREM-WAKE		NREM-REM
		152	64	30	46	48	34	173	54	59	16	31	22
		198	76	46	36	48	42	188	57	13	53	29	32
		96	66	10	20	46	46	95	31	28	83	42	13
		100	70	40	30	60	40	149	45	43	20	6	25
		94	66	34	50	60	58	70	31	61	43	11	14
		88	81	46	34	42	56	68	32	54	11	14	12
	Mean	121.3	70.5	34.33	36	50.67	46	123.8	41.67	43	37.67	22.17	19.67
	SEM	18.05	2.729	5.524	4.442	3.084	3.83	21.61	4.897	7.802	11.27	5.689	3.273

## Sheet: Figure S2
Fig S2 A
		SPT		FST		TST		OFT
		EGFP-CNO	hM3Dq-CNO	EGFP-CNO	hM3Dq-CNO	EGFP-CNO	hM3Dq-CNO	EGFP-CNO	hM3Dq-CNO
		93.9271	86.1854	75	204	45	105	47.3952	45.5889
		90.7863	79.7732	103	156	90	162	39.794	48.549
		94.7331	86.6921	41	141	70	184	49.4947	37.6485
		90.7205	87.9428	89	157	26	172	46.0614	45.9437
		94.7554	86.9765	75	163	58	156	38.7813	47.3206
		93.2377	84.1661	22	150	78	143	44.2966	50.2369
		94.1623	80.7601	99	176	77	101	47.5109	46.8952
	Mean	93.19	84.64	72	163.9	63.43	146.1	44.76	46.03
	SEM	0.6583	1.214	11.4	7.842	8.332	12.14	1.573	1.519
Fig S2 B
		REM(24h)		REM(light and dark)				WAKE(24h)		WAKE(light and dark)
		CS+EGFP-CNO	CS+hM4Di-CNO	Non-CS(Light)	CS(Light)	Non-CS(Dark)	CS(Dark)	Non-CS	CS	Non-CS(Light)	CS(Light)	Non-CS(Dark)	CS(Dark)
		91.0647	114.327	13.597	59.134	24.8667	55.193	808.34	503.064	270.8	205.264	537.54	297.8
		93.734	81.531	66.198	47.464	23.598	34.067	800.533	544.007	263.473	239.007	537.06	305
		65.73	78.7867	59.597	24.6	6.133	12.8	817.79	502.716	247.99	229.991	569.8	192.404
		41.134	44.7304	28.2	20.066	12.934	20.1304	999.997	422.395	495.327	299.203	560.67	269.19
		78.129	53.863	41.396	29.0007	36.733	33.797	862.2	568.393	365.4	204.12	496.8	258.867
		88.46	60.6577	66.662	43.2	21.798	31.657	777.54	462.987	259.54	167.98	518	223.11
			72.197		70.136		28.997		457.74		221.67		236.07
	Mean	76.38	72.3	45.94	41.94	21.01	30.95	844.4	494.5	317.1	223.9	536.6	254.6
	SEM	8.209	8.631	8.959	7.019	4.305	5.015	33.13	19.27	39.67	15.28	10.97	15.31
Fig S2 C
		Transitions in the light						Transitions in the dark
		WAKE-NREM		NREM-WAKE		NREM-REM		WAKE-NREM		NREM-WAKE		NREM-REM
		96	186	75	41	71	45	30	163	55	27	18	36
		97	176	43	40	72	35	33	63	40	51	20	32
		75	129	58	70	50	60	26	135	40	25	5	10
		63	106	69	70	30	35	121	170	46	45	11	15
		75	68	78	25	39	43	37	121	43	51	29	31
		81	115	48	57	56	17	80	137	27	51	19	27
			104		50		31		64		49		18
	Mean	81.17	126.3	61.83	50.43	53	38	54.5	121.9	41.83	42.71	17	24.14
	SEM	5.406	15.79	5.907	6.275	6.899	5.038	15.55	16.35	3.736	4.395	3.357	3.712

[truncated: 6 more sheets: Figure S3, Figure S4, Figure S5, Figure S6, Figure S7, Figure S8]
